# Supplementary material for: Clustering Accelerometer Activity Patterns from the UK Biobank Cohort
Source: Sensors (Basel). 2021 Dec 9;21(24):8220. doi: 10.3390/s21248220 (PMC8709415; doi:10.3390/s21248220)
Supplement: Supplementary file 1 [file sensors-21-08220-s001.zip]

Archive with 5 entries (5 files):
- SupplementaryChartsS1toS16_ge100mg.pdf
- Supplementaryk_Medoids.pdf
- Supplementaryk_Medoids_average.pdf
- Supplementaryk_Medoids_average_all.pdf
- SupplementaryTables S1toS15.pdf
